# Supplementary material for: Optimizing perioperative treatment for potentially resectable stage III squamous cell lung carcinoma: promising results of a condensed four-cycle regimen with tislelizumaband chemotherapy
Source: BMC Med. 2024 Jun 10;22:234. doi: 10.1186/s12916-024-03462-4 (PMC11163755; doi:10.1186/s12916-024-03462-4)
Supplement: Supplementary file 2 — Additional file 2: Supplementary Table 1. Characterization of all the Participants [file 12916_2024_3462_MOESM2_ESM.xlsx]

## Sheet: Data Summary
Pid	Age	Sex	smoking_status	ECOG PS (0，1)	Baseline TNM stage	Diagnosis Date	Surgery Date	Neo-Adjuvant Start Date	Progression Date	Last Visit Date	DFS(days)	DFS(months)	DFS.status	PD_L1.TPS	PD_L1.CPS	Treatment outcome	Group1	Group2	WES-baseline	WTS-baseline	Post-operation ctDNA	ctDNA ratio
P01	58	Male	never	1	IIIA（T2N2M0)	2022-04-16	/	2022-04-28		2023-07-06	/	/	0	0.01	1	/	/	/	Yes	Yes	/	/
P02	63	Male	used_to	0	IIIA（T1bN2M0)	2021-10-23	2022-01-14	2021-11-26		2023-07-06	538	17.6974	0	0	20	MPR	non-pCR	MPR	Yes	Yes	negative	5.3e-21
P03	53	Male	used_to	0	IIIA（T3N1M0)	2022-03-04	2022-04-22	2022-03-04		2023-07-06	440	14.4737	0	0.01	10	pCR	pCR	MPR	Yes	Yes	negative	5.3e-21
P04	66	Male	used_to	0	IIIA（T4N1M0）	2021-08-06	2021-10-26	2021-08-31		2023-07-06	618	20.3289	0	0.4	40	pCR	pCR	MPR	Yes	No	/
P05	57	Male	used_to	1	IIIA（T4N0M0)	2021-10-26	2021-12-28	2021-11-04		2023-07-06	555	18.2566	0	0.1	10	MPR	non-pCR	MPR	Yes	Yes	negative	4.5e-06
P06	62	Male	used_to	1	IIIA（T3N1M0)	2021-12-21	2022-02-19	2021-12-22		2023-07-06	502	16.5132	0	0	3	MPR	non-pCR	MPR	Yes	Yes	negative	7.3e-07
P07	70	Male	used_to	1	IIIA（T1N2M0)	2022-01-03	2022-02-21	2022-01-10		2023-07-06	500	16.4474	0	0.01	2	pCR	pCR	MPR	Yes	Yes	/
P08	69	Male	used_to	1	IIIA（T2aN2M0）	2021-09-23	/	2021-10-09	2022/?/?		/	/	1	0.01	5	/	/	/	Yes	Yes	/	/
P09	59	Male	never	1	IIIA（T2N2M0)	2021-09-30	2021-12-28	2021-10-11		2023-07-06	555	18.2566	0	0.01	5	non-MPR	non-pCR	non-MPR	Yes	Yes	negative	6.1e-21
P10	69	Male	never	1	IIIB（T1bN2M0）	2021-11-18	2022-01-21	2021-11-29		2023-07-06	531	17.4671	0	0.95	95	MPR	non-pCR	MPR	Yes	Yes	negative	4.7e-07
P11	65	Male	used_to	1	IIIA（T4N0M0)	2021-09-27	2021-12-05	2021-10-11		2023-07-06	578	19.0132	0	0.2	30	pCR	pCR	MPR	Yes	Yes	negative	2.3e-20
P12	67	Male	used_to	0	IIIB（T1bN2M0）	2022-05-11	/	2022-05-12	2022-06-25		/	/	1	/	/	/	/	/	No	No	/	/
P13	56	Male	used_to	1	IIIA（T1N2M0)	2022-03-10	2022-04-28	2022-03-11		2023-07-06	434	14.2763	0	0.01	10	non-MPR	non-pCR	non-MPR	Yes	Yes	negative	1.6e-19
P14	69	Male	used_to	0	IIIB（T4N2M0）	2021-10-07	2021-12-10	2021-10-21	2023-02-27		444	14.6053	1	0	0	MPR	non-pCR	MPR	Yes	Yes	positive	0.00062
P15	68	Male	used_to	0	IIIA（T3N1M0)	2021-08-16	2021-10-16	2021-08-25		2023-07-06	628	20.6579	0	0.3	50	pCR	pCR	MPR	Yes	No	negative	5.3e-21
P16	70	Male	used_to	1	IIIB（T4N2Mx）	2021-09-13	2021-11-05	2021-09-14		2023-07-06	608	20	0	/	/	pCR	pCR	MPR	No	Yes	/
P17	66	Male	used_to	1	IIIA（T3N1M0)	2021-12-22	2022-03-04	2022-01-06	2022/5/?		/	2	1	0	5	pCR	pCR	MPR	Yes	Yes	/
P18	68	Male	used_to	0	IIIA（T2N2M0)	2021-10-15	2021-12-24	2021-10-30		2023-07-06	559	18.3882	0	0.3	35	pCR	pCR	MPR	Yes	Yes	negative	5.3e-21
P19	59	Male	used_to	1	IIIA（T2N2M0)	2022-04-08	2022-07-01	2022-04-07	2023-06-09		343	11.2829	1	0.01	3	non-MPR	non-pCR	non-MPR	Yes	Yes	positive	0.00034
P20	63	Male	never	1	IIIA（T2N2M0)	2022-03-21	2022-05-13	2022-03-24		2023-07-06	419	13.7829	0	0	2	non-MPR	non-pCR	non-MPR	Yes	Yes	negative	6.2e-07
P21	59	Male	used_to	1	IIIA（T3N1M0)	2021-10-15	2022-02-08	2021-12-14		2023-07-06	513	16.875	0	0	10	MPR	non-pCR	MPR	Yes	Yes	negative	5.3e-21
P22	67	Male	used_to	0	IIIA（T1N2M0)	2022-01-12	2022-04-12	2022-02-17		2023-07-06	450	14.8026	0	0	2	pCR	pCR	MPR	Yes	Yes	negative	4.9e-20
P23	70	Male	used_to	1	IIIA（T2aN2M0）	2021-07-27	2021-10-22	2021-08-12		2023-07-06	622	20.4605	0	0.2	20	pCR	pCR	MPR	Yes	Yes	negative	3.4e-06
P24	65	Male	now	0	IIIA（T1N2M0)	2022-04-26	2022-07-15	2022-05-17		2023-07-06	356	11.7105	0	0.5	55	pCR	pCR	MPR	Yes	Yes	negative	2.5e-06
P25	63	Male	never	0	IIIA（T2N2M0)	2022-03-21	2022-06-10	2022-04-04		2023-07-06	391	12.8618	0	0.3	30	MPR	non-pCR	MPR	Yes	No	positive	1.7e-05
P26	54	Male	used_to	0	IIIA（T4N2M0)	2021-10-03	2022-02-18	2021-10-27	2022-07-04		136	4.47368	1	0	20	non-MPR	non-pCR	non-MPR	Yes	Yes	positive	0.022
P27	65	Male	used_to	1	IIIA（T2N2M0)	2022-03-11	2022-05-07	2022-03-14	2023/3/?		/	12	1	0.01	2	MPR	non-pCR	MPR	Yes	Yes	positive	0.002
P28	64	Male	used_to	0	IIIA（T3N1M0)	2021-10-28	2022-03-25	2021-11-09		2023-07-06	468	15.3947	0	0.3	30	non-MPR	non-pCR	non-MPR	Yes	Yes	/
P29	58	Male	used_to	1	IIIA（T2N2M0)	2021-09-07	2021-11-26	2021-09-15		2023-07-06	587	19.3092	0	0	5	MPR	non-pCR	MPR	Yes	Yes	positive	0.00017
P30	68	Male	used_to	0	IIIB（T3N2M0）	2021-10-11	2021-12-10	2021-10-22		2023-07-06	573	18.8487	0	0.9	90	pCR	pCR	MPR	Yes	Yes	negative	8.2e-21
P31	66	Male	used_to	1	IIIA (T4N1M0)	2021-05-09	2021-07-20	2021-05-30		2023-07-06	716	23.5526	0	/	/	/	/	/	No	No	/	/
P32	67	Male	used_to	0	IIIA (T2bN2M0)	2021-05-15	2021-08-13	2021-05-20	2023-01-26		531	17.4671	1	/	/	/	/	/	No	No	/	/
P33	64	Male	used_to	0	IIIA (T3N1M0)	2021-05-12	2021-08-18	2021-05-22	2022/8/?		/	12	1	/	/	/	/	/	No	No	/	/
P34	48	Male	used_to	0	IIIA (T3N1M0)	2021-07-01	2021-08-10	2021-07-06		2023-07-06	695	22.8618	0	/	/	/	/	/	No	No	/	/
P35	67	Male	used_to	1	ⅢB (T4N2M0)	2021-05-12	2021-11-07	2021-05-29	2023/3/?		/	16	1	/	/	/	/	/	No	No	/	/
